# Supplementary material for: Histological Identification and Quantification of Eosinophils and Ascites in Leghorn Chickens Treated with High Oral Concentrations of NaCl–Pilot Study
Source: Toxics. 2022 Jul 9;10(7):381. doi: 10.3390/toxics10070381 (PMC9324580; doi:10.3390/toxics10070381)
Supplement: Supplementary file 1 [file toxics-10-00381-s001.zip]

Archive with 1 entries (1 files):
- toxics-1776970-supplementary.pdf
